# Supplementary material for: Interface Engineering of ZnO-Decorated ZnFe2O4 for Enhanced CO2 Reduction Performance
Source: Molecules. 2025 Oct 4;30(19):3980. doi: 10.3390/molecules30193980 (PMC12526438; doi:10.3390/molecules30193980)
Supplement: Supplementary file 1 [file molecules-30-03980-s001.zip]

Archive with 1 entries (1 files):
- molecules-3866635-supplementary.pdf
